# Supplementary material for: RNA-Seq optimization with eQTL gold standards
Source: BMC Genomics. 2013 Dec 17;14:892. doi: 10.1186/1471-2164-14-892 (PMC3890578; doi:10.1186/1471-2164-14-892)
Supplement: Additional file 2 — Table of differentially expressed genes. [file 1471-2164-14-892-S2.txt]

Differential Gene Expression Analysis Between Autism Cases and Controls										
Brain Data										
N=57										
CQN Normalization										
										
										
with per gene outlier removal						no per-gene outlier removal				
Gene	Estimate	STD.Error	t.value	Pr(>|t|)		Gene	Estimate	STD.Error	t.value	Pr(>|t|)
ENSG00000103522.IL21R	1.839206289	0.380104845	4.838681521	1.57E-05		ENSG00000103522.IL21R	1.836718766	0.388030353	4.733440953	2.31E-05
MRPL19.ENSG00000115364	-0.646929941	0.148571322	-4.354339257	7.85E-05		CDC27.ENSG00000004897	-0.745043351	0.161466986	-4.614214775	3.41E-05
ENSG00000227799.AC012358.4	-0.975288719	0.224503883	-4.344195329	8.11E-05		ENSG00000166173.LARP6	-0.299735427	0.065849508	-4.551824877	4.17E-05
ENSG00000123444.KBTBD4	-0.764721617	0.177392254	-4.310907596	9.02E-05		ENSG00000076685.NT5C2	-0.525257955	0.118465461	-4.433848897	6.09E-05
ENSG00000158246.FAM46B	1.390638374	0.324852663	4.280827995	9.63E-05		C1orf124.ENSG00000010072	-0.923832134	0.21059575	-4.386755827	7.08E-05
ENSG00000102302.FGD1	-0.3913329	0.091742991	-4.265534556	0.000107349		CHMP7.ENSG00000147457	0.413421552	0.094543137	4.372835126	7.40E-05
MTIF3.ENSG00000122033	-0.432820783	0.104734666	-4.13254561	0.000154045		ENSG00000123444.KBTBD4	-0.858739272	0.202379818	-4.243206064	0.000111732
ENSG00000236060.HSPB1P1	1.443354365	0.348665951	4.139648167	0.000154745		ENSG00000173226.IQCB1	-0.827604105	0.195830351	-4.226127875	0.000117919
ENSG00000156500.FAM122C	-1.003027636	0.244331068	-4.105198912	0.000177101		GRK6.ENSG00000198055	-0.52892963	0.125216678	-4.224114856	0.00011867
PPP4R4.ENSG00000119698	-0.764607186	0.194354556	-3.934084192	0.000286186		ENSG00000180176.TH	1.375413061	0.331497903	4.149085257	0.000150237
ENSG00000021300.PLEKHB1	-0.386143199	0.098906931	-3.90410657	0.000313934		ENSG00000130433.CACNG6	1.242519654	0.30046493	4.135323389	0.000156855
ENSG00000110324.IL10RA	0.901552891	0.230496673	3.911348816	0.000314025		SNED1.ENSG00000162804	0.902281207	0.221176034	4.079470963	0.000186744
KCNG1.ENSG00000026559	-1.225559404	0.316029932	-3.877985219	0.00034022		MSRA.ENSG00000175806	0.417190626	0.102629864	4.065002242	0.000195348
ENSG00000115616.SLC9A2	0.897057981	0.234517243	3.825125899	0.000417671		ENSG00000156500.FAM122C	-1.221402991	0.301474077	-4.051436207	0.000203764
ENSG00000238892.snoU13	1.746041575	0.460939874	3.788002888	0.000448052		PPP4R4.ENSG00000119698	-0.831692219	0.205734551	-4.042550055	0.000209467
ENSG00000124222.STX16	0.362291156	0.096167481	3.767293835	0.000477181		ENSG00000238892.snoU13	1.849207429	0.459355066	4.025660244	0.000220737
ENSG00000180176.TH	1.222967912	0.327678948	3.732213864	0.000530736		ZNF488.ENSG00000165388	-0.669505011	0.16647365	-4.02168757	0.000223472
IRAK3.ENSG00000090376	1.025843404	0.275787408	3.719689055	0.000562		SDHAF1.ENSG00000205138	0.360046543	0.09116603	3.949349803	0.00027942
FAS.ENSG00000026103	1.177623946	0.317652808	3.707267545	0.000572292		ENSG00000232004.CAP1P2	-0.931741288	0.236116027	-3.94611623	0.000282214
LINC00443.ENSG00000230156	1.801795539	0.485749774	3.709308035	0.000579802		PLEKHA4.ENSG00000105559	1.030601985	0.261756735	3.937251072	0.000290016
ENSG00000110492.MDK	0.961474757	0.260439639	3.6917374	0.000599726		ENSG00000130731.Z84479.1	0.197777028	0.050616989	3.907324997	0.000317924
HDAC9.ENSG00000048052	0.648901216	0.175590953	3.695527624	0.000604273		ENSG00000110492.MDK	1.000788532	0.259242706	3.860430817	0.000366953
ENSG00000232004.CAP1P2	-0.848209577	0.230410345	-3.681299891	0.000618869		TBCC.ENSG00000124659	-0.50028705	0.1302898	-3.839802108	0.000390766
PCDHGC4.ENSG00000242419	-1.021087724	0.277384201	-3.681131509	0.000619182		ENSG00000125810.CD93	1.229280629	0.320932692	3.830337824	0.000402184
ENSG00000167977.KCTD5	-0.530951271	0.145499047	-3.649173524	0.000694094		HIST1H4E.ENSG00000198518	-1.001648926	0.262219698	-3.819884365	0.000415171
ENSG00000141994.DUS3L	-0.615169152	0.169014907	-3.639733109	0.000701097		GGA1.ENSG00000100083	-0.265663779	0.070292217	-3.779419571	0.000469363
ENSG00000126062.TMEM115	-0.313068725	0.086937179	-3.601091371	0.000800763		ENSG00000115616.SLC9A2	1.027844636	0.272540816	3.771342035	0.00048097
ENSG00000173226.IQCB1	-0.734306198	0.2052837	-3.577031186	0.000845271		SETD1A.ENSG00000099381	-0.287269299	0.076786802	-3.741128588	0.000526886
ENSG00000121570.DPPA4	1.567591324	0.438802347	3.572431495	0.000856898		ENSG00000167103.PIP5KL1	0.824732004	0.221093687	3.730237688	0.000544451
IFI6.ENSG00000126709	1.035625846	0.289994008	3.57119739	0.000860044		TRAJ31.ENSG00000211858	1.596696497	0.428368528	3.727389833	0.000549136
ZNF488.ENSG00000165388	-0.602855805	0.168790393	-3.571623921	0.00087373		PCDHGC4.ENSG00000242419	-1.051979288	0.282442212	-3.724582386	0.000553792
ENSG00000171858.RPS21	0.496776679	0.140624811	3.532638917	0.00096409		ENSG00000130303.BST2	0.932845705	0.251445581	3.709930796	0.000578719
ENSG00000117751.PPP1R8	-0.314034782	0.088784862	-3.537030698	0.000967531		LPAR3.ENSG00000171517	2.019090531	0.546286023	3.696031837	0.00060336
SNUPN.ENSG00000169371	0.419362052	0.11937909	3.512860195	0.001022032		ENSG00000158246.FAM46B	1.323069696	0.359625874	3.679016982	0.000634902
ENSG00000134443.GRP	-1.185346779	0.337671764	-3.510352078	0.001029613		HCN3.ENSG00000143630	-0.976288206	0.265875163	-3.67197971	0.000648406
INPP5K.ENSG00000132376	-0.25202534	0.071800201	-3.510092405	0.001030401		U6.ENSG00000200563	1.501786489	0.409159567	3.670417632	0.000651441
ENSG00000196739.COL27A1	0.627845403	0.179072948	3.506087379	0.001059541		DHRS4.ENSG00000157326	-0.817368929	0.222720684	-3.669928243	0.000652394
GRK6.ENSG00000198055	-0.455432816	0.130221175	-3.497379097	0.001069693		ENSG00000151491.EPS8	0.745503524	0.20583545	3.621842232	0.000752927
ENSG00000130731.Z84479.1	0.168737283	0.048250024	3.497144014	0.001070432		ENSG00000146670.CDCA5	0.674127839	0.186641957	3.61187726	0.000775546
ENSG00000076685.NT5C2	-0.422900053	0.121091491	-3.492401086	0.001085464		ENSG00000092931.MFSD11	-0.674408406	0.188033364	-3.58664224	0.000835779
MSRA.ENSG00000175806	0.357356141	0.10239258	3.490058949	0.001092961		SLC39A11.ENSG00000133195	-0.553576108	0.15475993	-3.576998962	0.000859962
GFRA4.ENSG00000125861	1.128539591	0.323511718	3.488404063	0.001115821		ENSG00000242847.AP003550.9	1.480632633	0.416185673	3.557625191	0.000910588
ENSG00000125810.CD93	1.323379824	0.380037852	3.482231618	0.001118377		ENSG00000143569.UBAP2L	-0.299817183	0.084400137	-3.552330519	0.000924913
HIST1H2BD.ENSG00000158373	0.709489721	0.204113536	3.475956251	0.00115714		ENSG00000124222.STX16	0.341368418	0.096311874	3.544406356	0.000946756
ENSG00000163082.SGPP2	0.691925273	0.198899787	3.478763259	0.001166586		ENSG00000115183.TANC1	0.737715224	0.208357921	3.540615206	0.00095738
ENSG00000129167.TPH1	1.354622914	0.392386335	3.452268318	0.001220985		ENSG00000135211.TMEM60	-0.6019635	0.170409334	-3.532456158	0.000980634
DISC1.ENSG00000162946	-0.860859859	0.249810022	-3.446058134	0.001243347		UNC13D.ENSG00000092929	0.744562159	0.211916704	3.513466111	0.001036868
ENSG00000231820.AL133492.3	1.368148339	0.398436656	3.433791338	0.001288672		ENSG00000167644.C19orf33	1.982830886	0.564801163	3.510670687	0.001045403
ENSG00000105204.DYRK1B	-0.307680114	0.089523117	-3.436878909	0.001296564		ENSG00000141994.DUS3L	-0.575138044	0.163941198	-3.508197158	0.00105301
C10orf118.ENSG00000165813	-0.425091201	0.123805534	-3.433539568	0.001309195		ENSG00000165804.ZNF219	-0.309138075	0.088588825	-3.489583178	0.001111981
