# Supplementary material for: RNA-Seq optimization with eQTL gold standards
Source: BMC Genomics. 2013 Dec 17;14:892. doi: 10.1186/1471-2164-14-892 (PMC3890578; doi:10.1186/1471-2164-14-892)
Supplement: Additional file 3 — Table of known brain eQTLs. [file 1471-2164-14-892-S3.txt]

SNP	GeneName
rs1002286	ENSG00000099977
rs1002286	ENSG00000184674
rs10027488	ENSG00000109794
rs10037212	ENSG00000164307
rs10052066	ENSG00000175471
rs10055993	ENSG00000073578
rs10055993	ENSG00000164366
rs10076188	ENSG00000133302
rs1008932	ENSG00000100024
rs10092772	ENSG00000104613
rs10098073	ENSG00000171045
rs1010608	ENSG00000101224
rs1010837	ENSG00000152056
rs10109061	ENSG00000176956
rs10112966	ENSG00000147813
rs10119527	ENSG00000136861
rs10122089	ENSG00000120217
rs10125661	ENSG00000136824
rs10135215	ENSG00000165819
rs10135773	ENSG00000126814
rs1014021	ENSG00000118514
rs10162550	ENSG00000150527
rs10173408	ENSG00000163219
rs10188759	ENSG00000187231
rs10189344	ENSG00000171055
rs10189711	ENSG00000115602
rs10195273	ENSG00000123983
rs10210963	ENSG00000081052
rs10212337	ENSG00000114439
rs1023252	ENSG00000177000
rs1024890	ENSG00000075292
rs1026619	ENSG00000130348
rs10271230	ENSG00000198874
rs1027915	ENSG00000169282
rs1029364	ENSG00000103404
rs10405576	ENSG00000177464
rs1041944	ENSG00000119285
rs10424552	ENSG00000167414
rs10425973	ENSG00000021488
rs10429824	ENSG00000168275
rs1044183	ENSG00000117616
rs1046028	ENSG00000136147
rs10463891	ENSG00000131435
rs104664	ENSG00000100376
rs1047339	ENSG00000109047
rs1047855	ENSG00000188846
rs10484654	ENSG00000146147
rs10484902	ENSG00000081087
rs1048572	ENSG00000073584
rs10488764	ENSG00000137714
rs10489330	ENSG00000152061
rs10490979	ENSG00000155099
rs1050488	ENSG00000035681
rs10509291	ENSG00000108176
rs10509321	ENSG00000180817
rs10509760	ENSG00000214435
rs10510761	ENSG00000055955
rs10515146	ENSG00000131711
rs10516851	ENSG00000138722
rs10517702	ENSG00000109756
rs10518812	ENSG00000140265
rs10521434	ENSG00000204711
rs1053989	ENSG00000145708
rs10583	ENSG00000129559
rs1059773	ENSG00000148290
rs1062808	ENSG00000105483
rs1062852	ENSG00000085719
rs1064267	ENSG00000121413
rs107251	ENSG00000077463
rs10735079	ENSG00000089127
rs10736319	ENSG00000148604
rs10743728	ENSG00000133704
rs1076106	ENSG00000093072
rs10771940	ENSG00000151746
rs10804873	ENSG00000197584
rs10813818	ENSG00000107201
rs10817281	ENSG00000106868
rs10828975	ENSG00000241058
rs10838739	ENSG00000109920
rs10843330	ENSG00000064763
rs10850780	ENSG00000135108
rs10857560	ENSG00000107643
rs10862080	ENSG00000091039
rs10869511	ENSG00000134996
rs10870271	ENSG00000176171
rs10870505	ENSG00000177084
rs10876222	ENSG00000135503
rs10878255	ENSG00000174106
rs10879912	ENSG00000180481
rs10883857	ENSG00000173915
rs10886710	ENSG00000203805
rs10887959	ENSG00000152778
rs10888650	ENSG00000168653
rs10896422	ENSG00000162341
rs10901450	ENSG00000188690
rs10917275	ENSG00000162482
rs10923759	ENSG00000116874
rs10927369	ENSG00000203666
rs10928539	ENSG00000115762
rs10934602	ENSG00000114030
rs10960779	ENSG00000153714
rs10987637	ENSG00000136856
rs10988600	ENSG00000148358
rs10992312	ENSG00000188312
rs10998184	ENSG00000204130
rs11023104	ENSG00000152268
rs11042036	ENSG00000166441
rs11042895	ENSG00000072952
rs11051213	ENSG00000013573
rs11066538	ENSG00000151148
rs11072220	ENSG00000166173
rs11075672	ENSG00000103056
rs1107702	ENSG00000119979
rs11102735	ENSG00000085433
rs11112918	ENSG00000136026
rs11124988	ENSG00000138078
rs11128762	ENSG00000206560
rs11129521	ENSG00000153551
rs11129780	ENSG00000008226
rs11131719	ENSG00000033178
rs11177600	ENSG00000111605
rs11177823	ENSG00000127328
rs11188183	ENSG00000138185
rs11194981	ENSG00000148700
rs11205902	ENSG00000169213
rs11206192	ENSG00000174332
rs11210696	ENSG00000164008
rs11214127	ENSG00000197580
rs11214577	ENSG00000149292
rs11216539	ENSG00000198851
rs1122215	ENSG00000120907
rs11236452	ENSG00000158555
rs11238381	ENSG00000146733
rs11240358	ENSG00000117222
rs11240607	ENSG00000182004
rs1133322	ENSG00000178741
rs11535285	ENSG00000075790
rs1153858	ENSG00000171763
rs11573711	ENSG00000119318
rs11577538	ENSG00000162782
rs11581395	ENSG00000162600
rs11582563	ENSG00000197323
rs11591741	ENSG00000095485
rs11597471	ENSG00000148677
rs11603383	ENSG00000162174
rs11610238	ENSG00000182993
rs11612487	ENSG00000170456
rs11621530	ENSG00000054983
rs11625397	ENSG00000166170
rs11625516	ENSG00000012963
rs11626	ENSG00000055955
rs11647310	ENSG00000090905
rs11654584	ENSG00000176155
rs11665085	ENSG00000134779
rs11669386	ENSG00000105483
rs11711286	ENSG00000136059
rs1171594	ENSG00000165449
rs11719592	ENSG00000181458
rs11728699	ENSG00000138794
rs11738432	ENSG00000113272
rs11747001	ENSG00000170606
rs11768572	ENSG00000064419
rs1177946	ENSG00000174469
rs11795353	ENSG00000164972
rs11854632	ENSG00000137804
rs11868472	ENSG00000182534
rs11870608	ENSG00000214941
rs11894949	ENSG00000135973
rs11911133	ENSG00000159110
rs11919421	ENSG00000180353
rs1194588	ENSG00000143515
rs1194596	ENSG00000143569
rs11948613	ENSG00000164615
rs1196291	ENSG00000150722
rs12041623	ENSG00000135828
rs12072552	ENSG00000084636
rs12105006	ENSG00000119878
rs12150618	ENSG00000091536
rs12155080	ENSG00000128604
rs12158196	ENSG00000100239
rs12189695	ENSG00000071994
rs1220629	ENSG00000164338
rs12214121	ENSG00000118690
rs12374467	ENSG00000037474
rs1241645	ENSG00000168952
rs12447184	ENSG00000182831
rs12467120	ENSG00000130414
rs12528857	ENSG00000153291
rs12546520	ENSG00000155096
rs12549539	ENSG00000197217
rs12564925	ENSG00000160678
rs12564925	ENSG00000189171
rs12568757	ENSG00000143437
rs12570229	ENSG00000107537
rs12594808	ENSG00000242498
rs12604451	ENSG00000141447
rs12609054	ENSG00000105053
rs1261073	ENSG00000196628
rs12612249	ENSG00000138448
rs12675595	ENSG00000082556
rs12714177	ENSG00000132305
rs12803129	ENSG00000123901
rs1284518	ENSG00000130844
rs1289320	ENSG00000088387
rs12909636	ENSG00000131876
rs12959006	ENSG00000197971
rs12995394	ENSG00000115750
rs13003996	ENSG00000075340
rs13004849	ENSG00000115419
rs13083798	ENSG00000163938
rs13092084	ENSG00000114744
rs13134607	ENSG00000198589
rs1316393	ENSG00000159692
rs13178255	ENSG00000112852
rs13203076	ENSG00000156564
rs1320594	ENSG00000162383
rs13223151	ENSG00000128578
rs13275817	ENSG00000156011
rs132883	ENSG00000093000
rs1331187	ENSG00000123975
rs13314659	ENSG00000213689
rs13320	ENSG00000159445
rs13379153	ENSG00000165379
rs13418709	ENSG00000135953
rs13423093	ENSG00000118961
rs1344237	ENSG00000198586
rs1369417	ENSG00000140538
rs138465	ENSG00000100201
rs1405655	ENSG00000131401
rs140695	ENSG00000129071
rs1408527	ENSG00000095397
rs1411701	ENSG00000137962
rs1418444	ENSG00000163444
rs1421378	ENSG00000146070
rs1421911	ENSG00000153113
rs1430154	ENSG00000115252
rs1437743	ENSG00000115523
rs1440293	ENSG00000036448
rs1444120	ENSG00000154162
rs1465789	ENSG00000131849
rs1470764	ENSG00000164924
rs1480287	ENSG00000164111
rs1494961	ENSG00000163319
rs149976	ENSG00000235109
rs1501615	ENSG00000133398
rs1533948	ENSG00000171055
rs15513	ENSG00000139278
rs1552196	ENSG00000196284
rs1555048	ENSG00000188130
rs1561570	ENSG00000123240
rs156425	ENSG00000136243
rs1564823	ENSG00000113742
rs156697	ENSG00000065621
rs1597445	ENSG00000183090
rs1614798	ENSG00000060558
rs162029	ENSG00000124275
rs164495	ENSG00000013561
rs166538	ENSG00000134086
rs1680395	ENSG00000144741
rs16825602	ENSG00000163655
rs16858873	ENSG00000143190
rs168803	ENSG00000242110
rs16903984	ENSG00000113594
rs16911092	ENSG00000120156
rs16915992	ENSG00000106853
rs16915992	ENSG00000136813
rs16956634	ENSG00000066933
rs16958863	ENSG00000180479
rs16973457	ENSG00000188659
rs16981374	ENSG00000214046
rs16983290	ENSG00000092758
rs16996320	ENSG00000081665
rs17037333	ENSG00000198162
rs1703975	ENSG00000147324
rs17070580	ENSG00000185250
rs17071436	ENSG00000009844
rs17093026	ENSG00000214078
rs17103104	ENSG00000092020
rs17104103	ENSG00000134001
rs17112791	ENSG00000196072
rs17135338	ENSG00000103249
rs17157227	ENSG00000162174
rs1717020	ENSG00000168038
rs17181453	ENSG00000139428
rs17191414	ENSG00000128915
rs17239377	ENSG00000138430
rs17239559	ENSG00000170889
rs17253737	ENSG00000126777
rs17267897	ENSG00000123607
rs1732115	ENSG00000179979
rs17325472	ENSG00000164106
rs17412368	ENSG00000213625
rs1742431	ENSG00000180185
rs17433496	ENSG00000149089
rs17433780	ENSG00000117226
rs174547	ENSG00000149485
rs17481096	ENSG00000138182
rs175048	ENSG00000119684
rs17567088	ENSG00000088205
rs17600797	ENSG00000151806
rs17601631	ENSG00000171806
rs17637010	ENSG00000143119
rs17671250	ENSG00000128944
rs17673703	ENSG00000128891
rs17676256	ENSG00000145349
rs17685420	ENSG00000134020
rs17685810	ENSG00000066926
rs17690224	ENSG00000115364
rs17745123	ENSG00000166260
rs17768910	ENSG00000197217
rs17775174	ENSG00000167526
rs17793693	ENSG00000132170
rs17800551	ENSG00000044524
rs17814360	ENSG00000164733
rs1785928	ENSG00000134759
rs1793319	ENSG00000120333
rs1794444	ENSG00000163956
rs1865307	ENSG00000134490
rs1873914	ENSG00000197728
rs1881822	ENSG00000162631
rs1912277	ENSG00000182771
rs1921083	ENSG00000155957
rs1964537	ENSG00000072952
rs199750	ENSG00000197061
rs1997768	ENSG00000197846
rs1998852	ENSG00000151322
rs2004251	ENSG00000188549
rs2019061	ENSG00000237517
rs202675	ENSG00000086205
rs2032088	ENSG00000185808
rs2038148	ENSG00000112531
rs2039386	ENSG00000137033
rs2041073	ENSG00000119673
rs2049922	ENSG00000094963
rs20500	ENSG00000145979
rs2051680	ENSG00000148296
rs2054213	ENSG00000099365
rs2067419	ENSG00000151689
rs2067912	ENSG00000175575
rs2068755	ENSG00000183346
rs2069372	ENSG00000154429
rs2070367	ENSG00000159212
rs2072518	ENSG00000140718
rs2073081	ENSG00000188677
rs2074860	ENSG00000104897
rs2075774	ENSG00000071246
rs2076578	ENSG00000100393
rs2096832	ENSG00000149313
rs2109417	ENSG00000151079
rs2140825	ENSG00000163558
rs2144708	ENSG00000117593
rs2153727	ENSG00000164989
rs2160567	ENSG00000153406
rs2184157	ENSG00000101181
rs2186280	ENSG00000142188
rs2191304	ENSG00000188732
rs2200490	ENSG00000166839
rs2206251	ENSG00000124613
rs221035	ENSG00000142632
rs2220831	ENSG00000174482
rs2227728	ENSG00000004142
rs2229384	ENSG00000031691
rs2236914	ENSG00000143801
rs2241960	ENSG00000111371
rs2243102	ENSG00000141503
rs2243977	ENSG00000139192
rs2244960	ENSG00000150753
rs224498	ENSG00000197417
rs2245643	ENSG00000120314
rs2247481	ENSG00000145247
rs2254835	ENSG00000185880
rs2260894	ENSG00000150403
rs2265638	ENSG00000203772
rs2268177	ENSG00000070831
rs2274517	ENSG00000124587
rs2274517	ENSG00000124713
rs2275552	ENSG00000162836
rs227580	ENSG00000168591
rs2276118	ENSG00000213402
rs2278729	ENSG00000071082
rs2279057	ENSG00000161542
rs2280032	ENSG00000114850
rs2280104	ENSG00000158941
rs2281014	ENSG00000143155
rs2283240	ENSG00000129158
rs2285177	ENSG00000189060
rs2287778	ENSG00000078295
rs2287805	ENSG00000080573
rs2289226	ENSG00000138381
rs2293600	ENSG00000196345
rs2293671	ENSG00000183891
rs2295797	ENSG00000198467
rs2298126	ENSG00000165983
rs2302069	ENSG00000006744
rs2302820	ENSG00000136816
rs2304442	ENSG00000114316
rs2305027	ENSG00000158270
rs2305344	ENSG00000122507
rs2305806	ENSG00000125733
rs2306121	ENSG00000182827
rs2312462	ENSG00000067560
rs2322688	ENSG00000185774
rs232892	ENSG00000162601
rs2341958	ENSG00000133661
rs2358126	ENSG00000134324
rs2360761	ENSG00000105136
rs2369832	ENSG00000113971
rs238239	ENSG00000108515
rs242263	ENSG00000111850
rs2424559	ENSG00000125814
rs2429431	ENSG00000008283
rs2435377	ENSG00000169826
rs2441816	ENSG00000176406
rs246258	ENSG00000103037
rs2463190	ENSG00000086619
rs2499852	ENSG00000118217
rs2510387	ENSG00000110090
rs2523	ENSG00000006744
rs2525574	ENSG00000126860
rs252915	ENSG00000155542
rs2532520	ENSG00000139190
rs254778	ENSG00000081189
rs2549899	ENSG00000140905
rs2551949	ENSG00000144401
rs2568047	ENSG00000175352
rs2587871	ENSG00000159461
rs2602431	ENSG00000166451
rs2638315	ENSG00000135423
rs2644120	ENSG00000198892
rs2654185	ENSG00000170291
rs2660760	ENSG00000083937
rs2662255	ENSG00000174136
rs2676652	ENSG00000165084
rs2693	ENSG00000147421
rs2699217	ENSG00000132432
rs2702182	ENSG00000116698
rs2708896	ENSG00000158683
rs2709803	ENSG00000006625
rs2714348	ENSG00000124782
rs2719008	ENSG00000147576
rs272500	ENSG00000122417
rs2727330	ENSG00000108592
rs2729371	ENSG00000134809
rs273078	ENSG00000164466
rs2735592	ENSG00000142867
rs2747105	ENSG00000139971
rs2768278	ENSG00000106692
rs2780747	ENSG00000050628
rs27993	ENSG00000113441
rs27993	ENSG00000164308
rs2800974	ENSG00000100075
rs2806926	ENSG00000123200
rs2810097	ENSG00000100731
rs281771	ENSG00000178074
rs2832207	ENSG00000156253
rs2834167	ENSG00000243646
rs2835255	ENSG00000185917
rs2836956	ENSG00000205581
rs2839134	ENSG00000160282
rs2847153	ENSG00000132199
rs285385	ENSG00000185483
rs2855726	ENSG00000049540
rs28628431	ENSG00000066427
rs2872810	ENSG00000101216
rs2874367	ENSG00000127483
rs2877568	ENSG00000163406
rs2894033	ENSG00000168405
rs2898674	ENSG00000156735
rs2906347	ENSG00000172748
rs2910324	ENSG00000196963
rs2923437	ENSG00000176209
rs2937600	ENSG00000162989
rs2955232	ENSG00000147789
rs2967355	ENSG00000135698
rs2968084	ENSG00000196268
rs2971682	ENSG00000106633
rs2979378	ENSG00000144909
rs2985697	ENSG00000165502
rs2994954	ENSG00000122432
rs2997913	ENSG00000167136
rs300267	ENSG00000162390
rs303171	ENSG00000185745
rs3087684	ENSG00000157500
rs3087813	ENSG00000164329
rs3097773	ENSG00000168781
rs3106242	ENSG00000088179
rs3112998	ENSG00000144026
rs3122411	ENSG00000131236
rs3126183	ENSG00000165527
rs31287	ENSG00000154153
rs3176768	ENSG00000076662
rs317710	ENSG00000106066
rs3211995	ENSG00000065054
rs335628	ENSG00000164253
rs352222	ENSG00000104290
rs35600085	ENSG00000198825
rs365699	ENSG00000198131
rs3733646	ENSG00000109775
rs3737136	ENSG00000134245
rs374034	ENSG00000170222
rs3740488	ENSG00000055950
rs3740558	ENSG00000183605
rs3743286	ENSG00000137872
rs3751039	ENSG00000120451
rs3757419	ENSG00000243335
rs3760570	ENSG00000141664
rs3760595	ENSG00000154040
rs3761912	ENSG00000023909
rs3763631	ENSG00000137098
rs3764626	ENSG00000160961
rs3765654	ENSG00000116783
rs3765895	ENSG00000120948
rs3768547	ENSG00000123685
rs3772513	ENSG00000114423
rs3779106	ENSG00000086232
rs3794207	ENSG00000110931
rs3800792	ENSG00000033050
rs3802266	ENSG00000178764
rs3804191	ENSG00000014824
rs3813141	ENSG00000196263
rs3813199	ENSG00000186827
rs3813304	ENSG00000145779
rs3813980	ENSG00000163486
rs3814309	ENSG00000134201
rs3821023	ENSG00000143891
rs3821895	ENSG00000011376
rs3822960	ENSG00000156508
rs3825586	ENSG00000157379
rs3825904	ENSG00000140479
rs3826884	ENSG00000180089
rs382745	ENSG00000197912
rs3848460	ENSG00000159202
rs3849969	ENSG00000166507
rs3853532	ENSG00000078674
rs3906197	ENSG00000143036
rs3907099	ENSG00000048392
rs3918051	ENSG00000183576
rs39182	ENSG00000005108
rs3923808	ENSG00000151348
rs3924493	ENSG00000157214
rs393990	ENSG00000158296
rs40527	ENSG00000138829
rs4078420	ENSG00000165810
rs4103004	ENSG00000163576
rs41344150	ENSG00000095787
rs41371748	ENSG00000127914
rs41393951	ENSG00000162461
rs41528749	ENSG00000128656
rs4234047	ENSG00000152049
rs4338000	ENSG00000122643
rs4339043	ENSG00000099995
rs4371338	ENSG00000176887
rs4379550	ENSG00000148384
rs4385671	ENSG00000142794
rs4393623	ENSG00000141127
rs4413120	ENSG00000189350
rs4452830	ENSG00000076554
rs4463024	ENSG00000185149
rs4487072	ENSG00000003402
rs4506930	ENSG00000152910
rs458406	ENSG00000183067
rs4616582	ENSG00000114742
rs4630309	ENSG00000174483
rs4656855	ENSG00000243284
rs4660234	ENSG00000164010
rs4660313	ENSG00000197429
rs4667985	ENSG00000172318
rs4675824	ENSG00000115685
rs4684106	ENSG00000154743
rs4701132	ENSG00000169045
rs4703879	ENSG00000152348
rs4711690	ENSG00000112561
rs4715602	ENSG00000124749
rs4721414	ENSG00000187546
rs4729568	ENSG00000106261
rs4751099	ENSG00000170430
rs4752856	ENSG00000109919
rs4752856	ENSG00000172247
rs4763222	ENSG00000212127
rs4763223	ENSG00000111215
rs4767473	ENSG00000088992
rs4772494	ENSG00000134900
rs4793952	ENSG00000108387
rs4794220	ENSG00000011260
rs4802322	ENSG00000105287
rs4809432	ENSG00000101190
rs4810476	ENSG00000101470
rs4814046	ENSG00000132640
rs4819053	ENSG00000186866
rs4821723	ENSG00000100139
rs4838920	ENSG00000116473
rs4852506	ENSG00000116005
rs4857302	ENSG00000080200
rs4872442	ENSG00000240694
rs4872466	ENSG00000197181
rs488462	ENSG00000149547
rs4885431	ENSG00000178695
rs4886805	ENSG00000140386
rs489192	ENSG00000168066
rs4896128	ENSG00000112339
rs4919690	ENSG00000166275
rs4934692	ENSG00000108094
rs4938050	ENSG00000166682
rs4949356	ENSG00000084628
rs4955712	ENSG00000114204
rs4958467	ENSG00000070808
rs4963126	ENSG00000177042
rs4978508	ENSG00000119457
rs4985742	ENSG00000133030
rs4985761	ENSG00000154803
rs5011018	ENSG00000151632
rs5026773	ENSG00000168234
rs5030780	ENSG00000177697
rs504696	ENSG00000151834
rs522802	ENSG00000169641
rs530542	ENSG00000113240
rs535801	ENSG00000020922
rs544500	ENSG00000114354
rs559313	ENSG00000158234
rs560354	ENSG00000165526
rs5744750	ENSG00000176894
rs574770	ENSG00000120693
rs5751939	ENSG00000099940
rs5752811	ENSG00000159873
rs576963	ENSG00000101639
rs5770917	ENSG00000205560
rs5850	ENSG00000136235
rs5870	ENSG00000138111
rs5998115	ENSG00000241878
rs6004673	ENSG00000244752
rs6017596	ENSG00000101353
rs6021288	ENSG00000054793
rs6031860	ENSG00000166913
rs6032142	ENSG00000204070
rs6032530	ENSG00000124116
rs6044845	ENSG00000125851
rs6053188	ENSG00000101290
rs6059867	ENSG00000078747
rs6065925	ENSG00000101017
rs607877	ENSG00000101751
rs6088678	ENSG00000078814
rs6089343	ENSG00000130703
rs6107060	ENSG00000100997
rs611468	ENSG00000159658
rs6115458	ENSG00000125804
rs6139898	ENSG00000088766
rs627435	ENSG00000136197
rs634338	ENSG00000168314
rs6426469	ENSG00000181450
rs6433133	ENSG00000144362
rs6446489	ENSG00000074211
rs645078	ENSG00000168071
rs6451675	ENSG00000172262
rs6459193	ENSG00000146143
rs646490	ENSG00000134461
rs646586	ENSG00000197345
rs6474044	ENSG00000008988
rs6483830	ENSG00000171714
rs6487231	ENSG00000121350
rs6489756	ENSG00000002016
rs6490294	ENSG00000173064
rs6490472	ENSG00000132952
rs6497404	ENSG00000103550
rs6505199	ENSG00000109046
rs6507921	ENSG00000215472
rs6510896	ENSG00000125648
rs6531759	ENSG00000078177
rs6541374	ENSG00000117519
rs6542864	ENSG00000135951
rs6544186	ENSG00000115904
rs6553938	ENSG00000164122
rs657152	ENSG00000175164
rs6580952	ENSG00000135390
rs6586	ENSG00000136932
rs6592113	ENSG00000137500
rs6593296	ENSG00000106153
rs659551	ENSG00000110074
rs6659522	ENSG00000076356
rs6661946	ENSG00000116977
rs6664332	ENSG00000196071
rs6664438	ENSG00000162735
rs667913	ENSG00000022840
rs667913	ENSG00000111780
rs6685187	ENSG00000159445
rs6736728	ENSG00000011523
rs6736755	ENSG00000040933
rs6747253	ENSG00000240344
rs6761921	ENSG00000196151
rs6763412	ENSG00000168827
rs676761	ENSG00000149218
rs6778410	ENSG00000196653
rs6778708	ENSG00000175105
rs6781	ENSG00000136908
rs6785609	ENSG00000163840
rs6785	ENSG00000118260
rs6791703	ENSG00000163827
rs6794037	ENSG00000173950
rs6802715	ENSG00000173226
rs6813	ENSG00000108599
rs6831339	ENSG00000138674
rs684573	ENSG00000104388
rs685847	ENSG00000085491
rs686305	ENSG00000150455
rs6894219	ENSG00000172795
rs6905797	ENSG00000112619
rs6914678	ENSG00000189241
rs6926570	ENSG00000112796
rs6943314	ENSG00000130226
rs694994	ENSG00000172803
rs6955367	ENSG00000085514
rs6955367	ENSG00000121716
rs6964969	ENSG00000185811
rs6971	ENSG00000100300
rs6981251	ENSG00000136982
rs6985603	ENSG00000178719
rs7005391	ENSG00000172167
rs700768	ENSG00000083223
rs7010590	ENSG00000171044
rs7012713	ENSG00000147434
rs7014328	ENSG00000147679
rs7034790	ENSG00000148219
rs7067644	ENSG00000122359
rs7083730	ENSG00000122882
rs7088166	ENSG00000197771
rs7097572	ENSG00000026103
rs7097	ENSG00000186184
rs710415	ENSG00000010626
rs7125361	ENSG00000182985
rs7128317	ENSG00000137497
rs7133090	ENSG00000174989
rs7146420	ENSG00000139926
rs7146	ENSG00000182087
rs7148709	ENSG00000183648
rs714959	ENSG00000108384
rs7157566	ENSG00000205659
rs7161563	ENSG00000100490
rs7163649	ENSG00000137806
rs7163986	ENSG00000103994
rs7165535	ENSG00000185880
rs7173483	ENSG00000157823
rs7176821	ENSG00000075131
rs7180016	ENSG00000166965
rs7187167	ENSG00000103275
rs7189474	ENSG00000223496
rs719204	ENSG00000064787
rs7200919	ENSG00000102890
rs720201	ENSG00000173209
rs720201	ENSG00000237651
rs7207017	ENSG00000108960
rs7209944	ENSG00000129235
rs7210438	ENSG00000175866
rs7212648	ENSG00000161647
rs7247748	ENSG00000076650
rs7252927	ENSG00000242852
rs7257650	ENSG00000174652
rs7259554	ENSG00000090006
rs7296651	ENSG00000111275
rs7302208	ENSG00000090612
rs7302981	ENSG00000139624
rs731674	ENSG00000105186
rs7324781	ENSG00000134873
rs734138	ENSG00000059122
rs735173	ENSG00000134419
rs738809	ENSG00000184674
rs739040	ENSG00000133466
rs7415895	ENSG00000168159
rs7419564	ENSG00000182389
rs743760	ENSG00000244754
rs7438356	ENSG00000118564
rs7461058	ENSG00000104497
rs748985	ENSG00000120669
rs7530189	ENSG00000169598
rs7532151	ENSG00000137944
rs7544663	ENSG00000007341
rs755321	ENSG00000187672
rs7553602	ENSG00000169291
rs7558862	ENSG00000144485
rs7558957	ENSG00000138095
rs7560053	ENSG00000168958
rs7562798	ENSG00000115935
rs7571732	ENSG00000116120
rs7580642	ENSG00000198380
rs7581571	ENSG00000144115
rs7584187	ENSG00000115840
rs7591929	ENSG00000128699
rs7596521	ENSG00000171150
rs7601872	ENSG00000144580
rs760369	ENSG00000167670
rs7608257	ENSG00000115944
rs760969	ENSG00000001460
rs761057	ENSG00000059145
rs7631939	ENSG00000163833
rs7637352	ENSG00000114654
rs7642600	ENSG00000163848
rs7653397	ENSG00000154917
rs7685390	ENSG00000156219
rs7721313	ENSG00000113648
rs772601	ENSG00000016602
rs7765827	ENSG00000112357
rs7765828	ENSG00000124788
rs7781557	ENSG00000170632
rs7805206	ENSG00000136243
rs7806429	ENSG00000127399
rs7808180	ENSG00000186088
rs7810039	ENSG00000106070
rs781484	ENSG00000188580
rs7819483	ENSG00000184428
rs7858626	ENSG00000148082
rs7865761	ENSG00000130714
rs7906373	ENSG00000188613
rs7921218	ENSG00000138297
rs7951859	ENSG00000149503
rs7960757	ENSG00000010292
rs7966820	ENSG00000139433
rs7971637	ENSG00000111640
rs7982125	ENSG00000198553
rs7982889	ENSG00000122025
rs7991892	ENSG00000136143
rs7991892	ENSG00000136146
rs799916	ENSG00000198496
rs8003491	ENSG00000157326
rs8017316	ENSG00000125375
rs8021692	ENSG00000156414
rs8036468	ENSG00000134152
rs8039288	ENSG00000140575
rs8051216	ENSG00000155393
rs8059905	ENSG00000102921
rs806710	ENSG00000196365
rs8071516	ENSG00000087157
rs8076465	ENSG00000108946
rs8078723	ENSG00000008838
rs8113651	ENSG00000168661
rs8125425	ENSG00000022277
rs8132424	ENSG00000185658
rs816944	ENSG00000130590
rs8176318	ENSG00000012048
rs823121	ENSG00000069275
rs836823	ENSG00000228716
rs844030	ENSG00000120800
rs855325	ENSG00000142856
rs855462	ENSG00000010438
rs8567	ENSG00000101150
rs862242	ENSG00000186468
rs8660	ENSG00000126790
rs878129	ENSG00000118655
rs879894	ENSG00000159231
rs904661	ENSG00000089220
rs912603	ENSG00000187676
rs923425	ENSG00000140416
rs9285017	ENSG00000198677
rs929229	ENSG00000132535
rs9296504	ENSG00000153291
rs930527	ENSG00000198920
rs9315986	ENSG00000120675
rs9323285	ENSG00000131981
rs932524	ENSG00000088833
rs9330320	ENSG00000198142
rs9341201	ENSG00000115461
rs9343314	ENSG00000112701
rs9346458	ENSG00000119900
rs935644	ENSG00000115084
rs9369346	ENSG00000112599
rs9379855	ENSG00000186470
rs9383963	ENSG00000131018
rs939015	ENSG00000149084
rs9423703	ENSG00000107959
rs9430635	ENSG00000171608
rs9435151	ENSG00000049239
rs943580	ENSG00000135744
rs9444352	ENSG00000203875
rs9455927	ENSG00000125337
rs9460141	ENSG00000112584
rs946503	ENSG00000142657
rs9482637	ENSG00000111906
rs9530945	ENSG00000133083
rs956523	ENSG00000106610
rs9568313	ENSG00000102753
rs958075	ENSG00000170191
rs959050	ENSG00000179021
rs9609396	ENSG00000128245
rs9620326	ENSG00000099958
rs9645664	ENSG00000186166
rs964834	ENSG00000166788
rs9650034	ENSG00000156103
rs9672615	ENSG00000175344
rs9683679	ENSG00000128059
rs9686384	ENSG00000038427
rs968811	ENSG00000088035
rs9713906	ENSG00000178750
rs972	ENSG00000134343
rs974455	ENSG00000112685
rs977978	ENSG00000188997
rs9805889	ENSG00000215256
rs9813644	ENSG00000164077
rs9821268	ENSG00000179152
rs9832803	ENSG00000079257
rs9840571	ENSG00000118849
rs9863185	ENSG00000174776
rs9879590	ENSG00000120742
rs9889773	ENSG00000186532
rs9910731	ENSG00000108666
rs9912445	ENSG00000161381
rs9914242	ENSG00000172171
rs9944114	ENSG00000140090
rs9971030	ENSG00000042286
rs9971030	ENSG00000079332
rs9990351	ENSG00000129055
rs999692	ENSG00000092094
