# Supplementary material for: RNA-Seq optimization with eQTL gold standards
Source: BMC Genomics. 2013 Dec 17;14:892. doi: 10.1186/1471-2164-14-892 (PMC3890578; doi:10.1186/1471-2164-14-892)
Supplement: Additional file 4 — Table of known LCL eQTLs. [file 1471-2164-14-892-S4.txt]

SNP	gene
rs1242923	ENSG00000100439
rs7951555	ENSG00000110455
rs17168179	ENSG00000196636
rs747582	ENSG00000087008
rs4752973	ENSG00000134575
rs6674938	ENSG00000162836
rs1926196	ENSG00000107796
rs11900505	ENSG00000138031
rs35955682	ENSG00000038002
rs3733327	ENSG00000138678
rs9399148	ENSG00000135541
rs898895	ENSG00000112297
rs16841642	ENSG00000163568
rs2617846	ENSG00000159461
rs6772896	ENSG00000129055
rs1719273	ENSG00000166839
rs17075574	ENSG00000160746
rs2795116	ENSG00000135046
rs882568	ENSG00000164111
rs7009632	ENSG00000070718
rs4729568	ENSG00000221838
rs2915224	ENSG00000149089
rs6427320	ENSG00000163382
rs221045	ENSG00000142632
rs6727791	ENSG00000188042
rs7823840	ENSG00000104442
rs7783856	ENSG00000170632
rs12305544	ENSG00000111229
rs2513747	ENSG00000162174
rs2293745	ENSG00000142102
rs3818468	ENSG00000100554
rs393521	ENSG00000103126
rs9545125	ENSG00000187676
rs7314691	ENSG00000139044
rs10758189	ENSG00000086062
rs4951458	ENSG00000123685
rs4556786	ENSG00000125124
rs8128	ENSG00000116752
rs4663104	ENSG00000136717
rs998683	ENSG00000136573
rs7912400	ENSG00000196072
rs9393710	ENSG00000186470
rs9366653	ENSG00000111801
rs7921647	ENSG00000119965
rs7941928	ENSG00000110665
rs11020506	ENSG00000182919
rs2608271	ENSG00000166002
rs612010	ENSG00000168005
rs10147939	ENSG00000156411
rs1051482	ENSG00000128891
rs16977724	ENSG00000140264
rs9926522	ENSG00000182831
rs10203061	ENSG00000197223
rs437078	ENSG00000162817
rs12737375	ENSG00000162384
rs12132173	ENSG00000171806
rs963879	ENSG00000142686
rs13385191	ENSG00000118961
rs392621	ENSG00000144559
rs11942808	ENSG00000056050
rs1699387	ENSG00000151470
rs2974340	ENSG00000176209
rs7875586	ENSG00000165233
rs6696547	ENSG00000198216
rs3794207	ENSG00000110931
rs2932534	ENSG00000116489
rs450514	ENSG00000134905
rs480575	ENSG00000121691
rs2056865	ENSG00000105974
rs1018859	ENSG00000105971
rs13227748	ENSG00000169193
rs323720	ENSG00000177868
rs604630	ENSG00000175602
rs519763	ENSG00000168071
rs6783443	ENSG00000163823
rs692892	ENSG00000173992
rs7947690	ENSG00000177697
rs11828646	ENSG00000167286
rs12632400	ENSG00000196776
rs10924106	ENSG00000116815
rs3733264	ENSG00000066294
rs4417359	ENSG00000010278
rs7319446	ENSG00000130177
rs4357530	ENSG00000197622
rs1060105	ENSG00000111328
rs872423	ENSG00000136861
rs8013289	ENSG00000100490
rs2888434	ENSG00000115816
rs6691378	ENSG00000133048
rs2764543	ENSG00000064886
rs2695290	ENSG00000111666
rs11903461	ENSG00000144021
rs2063738	ENSG00000185043
rs880530	ENSG00000217555
rs7571169	ENSG00000074054
rs253152	ENSG00000110852
rs6667299	ENSG00000169504
rs3792971	ENSG00000168405
rs3125644	ENSG00000162368
rs499812	ENSG00000168434
rs2068456	ENSG00000145781
rs2272346	ENSG00000168090
rs28683727	ENSG00000173085
rs17324926	ENSG00000110880
rs11190195	ENSG00000014919
rs16830291	ENSG00000138495
rs12446804	ENSG00000103540
rs1484803	ENSG00000113742
rs35817095	ENSG00000071894
rs10024529	ENSG00000179979
rs13000706	ENSG00000119878
rs12807007	ENSG00000176102
rs17814426	ENSG00000164733
rs11072818	ENSG00000103811
rs3768015	ENSG00000163131
rs687672	ENSG00000172543
rs2483345	ENSG00000143079
rs714158	ENSG00000055163
rs2964792	ENSG00000112977
rs4878089	ENSG00000196730
rs6674384	ENSG00000118655
rs3190314	ENSG00000129187
rs7588	ENSG00000166847
rs2890489	ENSG00000079785
rs17568965	ENSG00000064703
rs1204504	ENSG00000103202
rs12749641	ENSG00000162777
rs3212254	ENSG00000157379
rs9805889	ENSG00000157326
rs9805889	ENSG00000187630
rs10901483	ENSG00000089876
rs10492814	ENSG00000140829
rs1978698	ENSG00000166938
rs226063	ENSG00000178028
rs2278990	ENSG00000104093
rs11617079	ENSG00000120675
rs12686442	ENSG00000059769
rs17046986	ENSG00000138101
rs4676752	ENSG00000145088
rs9526596	ENSG00000123179
rs1242198	ENSG00000121310
rs3829154	ENSG00000134463
rs1196366	ENSG00000203666
rs4930685	ENSG00000110047
rs495124	ENSG00000086232
rs13712	ENSG00000119718
rs3759755	ENSG00000134001
rs6874566	ENSG00000171617
rs10748643	ENSG00000138185
rs10283378	ENSG00000120915
rs2030078	ENSG00000136628
rs1057569	ENSG00000164307
rs2549795	ENSG00000164308
rs12831751	ENSG00000087502
rs2950396	ENSG00000086619
rs2326765	ENSG00000124491
rs234098	ENSG00000135842
rs4652355	ENSG00000116199
rs9504370	ENSG00000145982
rs7526252	ENSG00000143756
rs7529425	ENSG00000143226
rs1340978	ENSG00000132185
rs16899801	ENSG00000213066
rs568617	ENSG00000172500
rs28582264	ENSG00000214253
rs2291773	ENSG00000162769
rs9673618	ENSG00000162076
rs1786702	ENSG00000110074
rs6424115	ENSG00000179163
rs6543603	ENSG00000158089
rs10493821	ENSG00000117226
rs3096175	ENSG00000103365
rs911681	ENSG00000182512
rs2230535	ENSG00000016864
rs6674281	ENSG00000135821
rs2644275	ENSG00000146535
rs4652958	ENSG00000134697
rs9849087	ENSG00000173230
rs4338185	ENSG00000135052
rs4719731	ENSG00000136235
rs4772202	ENSG00000169508
rs929166	ENSG00000213366
rs10735234	ENSG00000134202
rs11101973	ENSG00000168765
rs12262175	ENSG00000148834
rs9805452	ENSG00000122034
rs11734057	ENSG00000151806
rs7260	ENSG00000084754
rs4896128	ENSG00000112339
rs11915822	ENSG00000180353
rs6919872	ENSG00000051620
rs7495755	ENSG00000128731
rs7046779	ENSG00000148110
rs1404282	ENSG00000106049
rs291429	ENSG00000198130
rs13167355	ENSG00000146066
rs9272346	ENSG00000196735
rs9272346	ENSG00000179344
rs9271100	ENSG00000196126
rs8180944	ENSG00000147421
rs1136267	ENSG00000169045
rs7663088	ENSG00000171476
rs11189619	ENSG00000107521
rs11555762	ENSG00000149084
rs4979109	ENSG00000119471
rs13086236	ENSG00000169087
rs760923	ENSG00000218510
rs12244233	ENSG00000152778
rs12632400	ENSG00000114446
rs10204522	ENSG00000115457
rs7779747	ENSG00000185811
rs1435135	ENSG00000164136
rs6547660	ENSG00000132305
rs3802143	ENSG00000133731
rs2067402	ENSG00000151689
rs9824133	ENSG00000173226
rs10239340	ENSG00000128604
rs13431179	ENSG00000169047
rs11860650	ENSG00000169896
rs7084137	ENSG00000150093
rs12751860	ENSG00000142856
rs9526481	ENSG00000136156
rs4924458	ENSG00000128928
rs1477117	ENSG00000110906
rs4324873	ENSG00000128607
rs1330314	ENSG00000198642
rs6430001	ENSG00000115919
rs2276860	ENSG00000011376
rs7157566	ENSG00000205659
rs1794444	ENSG00000163956
rs1007924	ENSG00000010626
rs2298224	ENSG00000130764
rs11769348	ENSG00000127399
rs519989	ENSG00000171488
rs9879555	ENSG00000041802
rs4301834	ENSG00000111321
rs977785	ENSG00000112799
rs2890358	ENSG00000162441
rs1464541	ENSG00000002822
rs4689487	ENSG00000013288
rs1217800	ENSG00000131711
rs2139142	ENSG00000169967
rs17627593	ENSG00000050748
rs1557169	ENSG00000120539
rs328632	ENSG00000143797
rs10513790	ENSG00000078070
rs6904381	ENSG00000111877
rs498429	ENSG00000153898
rs10037940	ENSG00000175471
rs4951393	ENSG00000198625
rs4653295	ENSG00000163875
rs966396	ENSG00000106780
rs11553601	ENSG00000151690
rs4751104	ENSG00000170430
rs4147596	ENSG00000143198
rs2255648	ENSG00000075975
rs12578573	ENSG00000089693
rs175450	ENSG00000119684
rs17008307	ENSG00000186205
rs7180484	ENSG00000178802
rs10797666	ENSG00000153029
rs4859879	ENSG00000169288
rs2144510	ENSG00000180992
rs17689863	ENSG00000115364
rs540	ENSG00000086504
rs630191	ENSG00000106591
rs11190786	ENSG00000055950
rs10898938	ENSG00000175581
rs2180172	ENSG00000048544
rs350106	ENSG00000134056
rs12616421	ENSG00000135972
rs3849795	ENSG00000120254
rs828889	ENSG00000065911
rs7167420	ENSG00000136371
rs162048	ENSG00000124275
rs1106502	ENSG00000176945
rs3806988	ENSG00000146085
rs10849915	ENSG00000111245
rs1869127	ENSG00000197535
rs2099746	ENSG00000036448
rs7583920	ENSG00000173272
rs6531759	ENSG00000078177
rs954124	ENSG00000135040
rs41914	ENSG00000128534
rs9307050	ENSG00000138744
rs12996507	ENSG00000124357
rs887854	ENSG00000103174
rs4874164	ENSG00000147813
rs9542872	ENSG00000172915
rs6746937	ENSG00000130414
rs249171	ENSG00000184752
rs7164684	ENSG00000137806
rs10888650	ENSG00000168653
rs1509406	ENSG00000069869
rs706120	ENSG00000086102
rs7154375	ENSG00000129460
rs11706277	ENSG00000172113
rs9822952	ENSG00000163864
rs8055559	ENSG00000153406
rs6893250	ENSG00000112992
rs887611	ENSG00000146909
rs6424377	ENSG00000213240
rs12033563	ENSG00000131697
rs1028612	ENSG00000124588
rs6873998	ENSG00000164346
rs7535608	ENSG00000117697
rs3733775	ENSG00000037474
rs17361936	ENSG00000117481
rs4475032	ENSG00000168268
rs9450278	ENSG00000135318
rs12410594	ENSG00000135778
rs344359	ENSG00000095906
rs214097	ENSG00000070081
rs11625862	ENSG00000183828
rs1005900	ENSG00000173566
rs2769707	ENSG00000164978
rs611637	ENSG00000149761
rs2807071	ENSG00000065154
rs2247481	ENSG00000145247
rs385437	ENSG00000122417
rs1055091	ENSG00000128699
rs7153128	ENSG00000092094
rs4376557	ENSG00000134996
rs842274	ENSG00000154814
rs1629287	ENSG00000135124
rs7701414	ENSG00000072682
rs10898949	ENSG00000175575
rs5855	ENSG00000145730
rs1046805	ENSG00000110218
rs2284812	ENSG00000170915
rs664538	ENSG00000148498
rs6796228	ENSG00000138496
rs1131293	ENSG00000115687
rs1278493	ENSG00000114054
rs168463	ENSG00000145882
rs13434046	ENSG00000170248
rs2278304	ENSG00000059691
rs12228393	ENSG00000139197
rs9986447	ENSG00000124587
rs13220063	ENSG00000112357
rs9326953	ENSG00000164219
rs17790962	ENSG00000215021
rs10798949	ENSG00000134686
rs825631	ENSG00000107537
rs8969	ENSG00000196455
rs28683727	ENSG00000145287
rs10757027	ENSG00000147872
rs4707518	ENSG00000146281
rs1590958	ENSG00000146278
rs754978	ENSG00000115350
rs10184159	ENSG00000068654
rs7984825	ENSG00000186184
rs10758432	ENSG00000137054
rs34238522	ENSG00000146707
rs2292681	ENSG00000167272
rs571352	ENSG00000121577
rs10999176	ENSG00000180817
rs2726496	ENSG00000138777
rs13070963	ENSG00000132170
rs9683679	ENSG00000128059
rs230280	ENSG00000084072
rs1056879	ENSG00000092020
rs6672053	ENSG00000131238
rs2039499	ENSG00000180644
rs10874428	ENSG00000142875
rs2188358	ENSG00000166501
rs11075673	ENSG00000132600
rs10440635	ENSG00000171522
rs7018469	ENSG00000106853
rs10306188	ENSG00000095303
rs13077539	ENSG00000168297
rs2518649	ENSG00000151552
rs1105966	ENSG00000115828
rs3101493	ENSG00000130348
rs4899158	ENSG00000139998
rs12261690	ENSG00000099246
rs3088050	ENSG00000169228
rs708723	ENSG00000117280
rs4241156	ENSG00000144118
rs2369526	ENSG00000117222
rs3782235	ENSG00000076067
rs689960	ENSG00000131378
rs2610769	ENSG00000111880
rs6689634	ENSG00000176393
rs1200349	ENSG00000103932
rs12527783	ENSG00000197498
rs17037560	ENSG00000153574
rs11714912	ENSG00000188846
rs3755140	ENSG00000197756
rs869736	ENSG00000175634
rs4783980	ENSG00000159579
rs3007708	ENSG00000197747
rs2999555	ENSG00000163191
rs11548104	ENSG00000189171
rs17078206	ENSG00000211456
rs12273035	ENSG00000133812
rs16970170	ENSG00000198794
rs4926443	ENSG00000143653
rs2273628	ENSG00000100445
rs16942797	ENSG00000139410
rs12938	ENSG00000188404
rs6704615	ENSG00000168385
rs6933878	ENSG00000122335
rs10163054	ENSG00000140264
rs12101216	ENSG00000197249
rs986542	ENSG00000021355
rs12530071	ENSG00000170542
rs606458	ENSG00000168066
rs7299305	ENSG00000111252
rs7660416	ENSG00000125089
rs17128356	ENSG00000108061
rs3087588	ENSG00000185187
rs549103	ENSG00000026751
rs7975628	ENSG00000110911
rs4580814	ENSG00000113504
rs6754629	ENSG00000115902
rs1535539	ENSG00000122912
rs6478776	ENSG00000136856
rs6792947	ENSG00000138459
rs11212411	ENSG00000110660
rs7311868	ENSG00000111371
rs12884337	ENSG00000155465
rs1512716	ENSG00000080503
rs10911353	ENSG00000116698
rs2562147	ENSG00000161981
rs6597271	ENSG00000168566
rs8044794	ENSG00000168807
rs774468	ENSG00000104497
rs2407401	ENSG00000205302
rs5746136	ENSG00000112096
rs7583010	ENSG00000115904
rs13384787	ENSG00000079263
rs17273079	ENSG00000185404
rs871973	ENSG00000198369
rs6489740	ENSG00000111671
rs12352341	ENSG00000090054
rs1650893	ENSG00000161011
rs3770295	ENSG00000068784
rs6801	ENSG00000126091
rs3967200	ENSG00000110080
rs7554916	ENSG00000007341
rs6736458	ENSG00000138378
rs841718	ENSG00000166888
rs11737218	ENSG00000109689
rs10185953	ENSG00000081320
rs16843671	ENSG00000115694
rs6978677	ENSG00000127952
rs11068937	ENSG00000111707
rs3763190	ENSG00000196284
rs12763	ENSG00000148290
rs120858	ENSG00000148296
rs11042454	ENSG00000133789
rs2303914	ENSG00000115750
rs2243977	ENSG00000139192
rs4762109	ENSG00000111490
rs2297207	ENSG00000136111
rs2496132	ENSG00000145979
rs834143	ENSG00000116957
rs3775090	ENSG00000145348
rs3820112	ENSG00000116205
rs16940688	ENSG00000139437
rs2273542	ENSG00000176148
rs10748642	ENSG00000119977
rs11006127	ENSG00000108064
rs40941	ENSG00000177683
rs6833496	ENSG00000174796
rs2279502	ENSG00000159445
rs2648550	ENSG00000134077
rs2649662	ENSG00000134809
rs4783679	ENSG00000166548
rs5743592	ENSG00000174125
rs5743557	ENSG00000174123
rs5743562	ENSG00000174130
rs7316563	ENSG00000198270
rs7788926	ENSG00000189077
rs2566104	ENSG00000121895
rs722565	ENSG00000131634
rs17122278	ENSG00000149582
rs16853828	ENSG00000109133
rs3091242	ENSG00000183726
rs7118095	ENSG00000177042
rs3848368	ENSG00000129925
rs945962	ENSG00000125247
rs11768572	ENSG00000064419
rs2450758	ENSG00000184428
rs11917359	ENSG00000077097
rs13283293	ENSG00000136816
rs930785	ENSG00000162341
rs1881849	ENSG00000196511
rs7862485	ENSG00000198467
rs665479	ENSG00000134900
rs12540317	ENSG00000164548
rs2251407	ENSG00000136527
rs11006	ENSG00000196655
rs7099222	ENSG00000107614
rs6657848	ENSG00000043514
rs3812475	ENSG00000183665
rs4684106	ENSG00000154743
rs7107057	ENSG00000074319
rs6541249	ENSG00000143643
rs4327733	ENSG00000137267
rs8062405	ENSG00000178952
rs10242790	ENSG00000198874
rs1868569	ENSG00000163714
rs3733645	ENSG00000109775
rs6817264	ENSG00000109814
rs3813133	ENSG00000169062
rs17166305	ENSG00000164405
rs10901450	ENSG00000188690
rs7911488	ENSG00000173915
rs41320748	ENSG00000058056
rs16825896	ENSG00000090686
rs7185508	ENSG00000103043
rs9788151	ENSG00000139190
rs17649250	ENSG00000117533
rs2121397	ENSG00000168899
rs1009	ENSG00000118640
rs6761301	ENSG00000028116
rs1931997	ENSG00000009844
rs335632	ENSG00000164253
rs3736573	ENSG00000114742
rs2657381	ENSG00000126870
rs6761921	ENSG00000196151
rs3809263	ENSG00000060237
rs2282066	ENSG00000136936
rs10877041	ENSG00000166896
rs2119028	ENSG00000166435
rs2617834	ENSG00000127337
rs17091117	ENSG00000139168
rs2955026	ENSG00000104231
rs6953538	ENSG00000178381
rs11160756	ENSG00000100711
rs2238381	ENSG00000085644
rs11747390	ENSG00000169131
rs6781333	ENSG00000175105
rs4628351	ENSG00000196152
rs12738010	ENSG00000117174
rs16957715	ENSG00000140265
